# Supplementary material for: Ultralow Laser Power Three-Dimensional Superresolution Microscopy Based on Digitally Enhanced STED
Source: Biosensors (Basel). 2022 Jul 20;12(7):539. doi: 10.3390/bios12070539 (PMC9351679; doi:10.3390/bios12070539)
Supplement: Supplementary file 1 [file biosensors-12-00539-s001.zip]

Archive with 1 entries (1 files):
- biosensors-1790470-supplementary.pdf
